# Supplementary material for: Displacement affinity chromatography of protein phosphatase one (PP1) complexes
Source: BMC Biochem. 2008 Nov 10;9:28. doi: 10.1186/1471-2091-9-28 (PMC2587467; doi:10.1186/1471-2091-9-28)
Supplement: Additional file 2 — Supplementary Table 1. Identification of proteins eluted from microcystin-Sepharose using an 'RVRW' peptide (Rattus norvegicus). Proteins were run on SDS-PAGE and stained with Collodial blue. Individual bands were excised, digested with trypsin and proteins identified by Mass Spectrometry. These proteins are shown by gel band excised with and protein name/description, gene accession numbers, gene name and whether they were previously identified has a PP1 targeting subunit (Known PP1 TS). [file 1471-2091-9-28-S2.xls]

## Sheet: Sheet1
Additional Table S1 RVRW eluted proteins Rattus norvegicus
DESCRIPTION	ACCESSION (GI)	ACCESSION (IPI)	GENE NAME	GEL BAND	KNOWN PP1 TS
PREDICTED: similar to Rap1-interacting factor 1	62645109	IPI00372755.2	RGD1562474_predicted	1	*
PREDICTED: similar to transformation/transcription domain-associated protein	62658439	IPI00370981.2	Trrap_predicted	1
PREDICTED: similar to nuclear pore complex-associated intranuclear coiled-coil protein TPR	62659461	IPI00372162.2	Tpr	1
PREDICTED: similar to Ki-67	62641542	IPI00366604.2	Mki67_predicted	1
PREDICTED: similar to mDomino	62659071	IPI00371198.2	Ep400	1
PREDICTED: similar to Ran-binding protein 2	62666037	IPI00371944.2	RGD1560047_predicted	1
spliceosomal protein SAP155	9885342		Sf3b1	1
PREDICTED: similar to mKIAA1216 protein	62638368	IPI00368254.2	Crsp3	1
transcription elongation regulator 1	166091476	IPI00367866.2	Tcerg1_predicted	1
PREDICTED: similar to hypothetical protein	62660453	IPI00364488.2	RGD1307094_predicted	1
SWI/SNF related, matrix associated, actin dependent regulator of chromatin, subfamily a, member 5		IPI00359419.1	Smarca5_predicted	1
Myb-binding protein 1A (PAR-interacting protein) (PIP)	71153827	IPI00205274.3	Mybbp1a	1
PREDICTED: similar to cleavage and polyadenylation specificity factor 1	62652657	IPI00370154.2	Cpsf1_predicted	1
PREDICTED: similar to Trp53bp2 protein	62659882	IPI00363378.2	Trp53bp2_predicted	1
M4 protein	16124253		Hnrpm	1
PREDICTED: similar to Rap1-interacting factor 1	62645109	IPI00372755.2	RGD1562474_predicted	2	*
PREDICTED: similar to YLP motif containing protein 1 (Nuclear protein ZAP3) (ZAP113)	62651439	IPI00367992.2	RGD1564946_predicted	2	*
PREDICTED: splicing factor 3b, subunit 1	62655060	IPI00366952.2	Sf3b1	2
PREDICTED: similar to RNA helicase	62666532	IPI00362534.2	Ddx3x	2
PREDICTED: similar to nuclear pore complex-associated intranuclear coiled-coil protein TPR	62659461	IPI00372162.2	Tpr	2
PREDICTED: nuclear mitotic apparatus protein 1 (predicted)	62641041	IPI00368473.2	Numa1	3
PREDICTED: similar to nuclear pore complex-associated intranuclear coiled-coil protein TPR	62659461	IPI00372162.2	Tpr	3
PREDICTED: similar to DKFZP586J0619 protein	62658525	IPI00371000.2	RGD1308908_predicted	3
PREDICTED: similar to Rap1-interacting factor 1	62645109	IPI00372755.2	RGD1562474_predicted	3	*
PREDICTED: similar to YLP motif containing protein 1 (Nuclear protein ZAP3) (ZAP113)	62651439	IPI00367992.2	RGD1564946_predicted	3	*
PREDICTED: similar to chromodomain helicase DNA binding protein 4	62648161	IPI00365698.2	Chd4	3
PREDICTED: similar to Rap1-interacting factor 1	62645109	IPI00372755.2	RGD1562474_predicted	4	*
PREDICTED: similar to YLP motif containing protein 1 (Nuclear protein ZAP3) (ZAP113)	62651439	IPI00367992.2	RGD1564946_predicted	4	*
PREDICTED: nucleoporin 153kD	62663366	IPI00480641.2	Nup153	4
PREDICTED: similar to THO complex 2	62666405	IPI00357963.2	Thoc2_predicted	4
PREDICTED: similar to Ki-67	62641542	IPI00366604.2	Mki67_predicted	4
bromodomain adjacent to zinc finger domain protein 1B	149063058	IPI00370333.1	Baz1b	4
PREDICTED: similar to RNA helicase A	62659499	IPI00366249.3	Dhx9_predicted	5
PREDICTED: splicing factor 3b, subunit 1	62655060	IPI00366952.2	Sf3b1	5
PREDICTED: nucleoporin 153kD	62663366	IPI00480641.2	Nup153	5
Protein phosphatase 1 regulatory subunit 12A (Myosin phosphatase-targeting subunit 1) (Myosin phosphatase target subunit 1) (Protein phosphatase myosin-binding subunit) (MBSP) (Serine/threonine protein phosphatase PP1 smooth muscle regulatory subunit M110) (Protein phosphatase subunit 1M) (PP-1M)	41017251	IPI00400680.1	Ppp1r12a	5	*
PREDICTED: histone deacetylase 6	62666597	IPI00200498.3	Hdac6	5
PREDICTED: similar to Ki-67	62641542	IPI00366604.2	Mki67_predicted	5
PREDICTED: similar to Sympk protein	62639092	IPI00364043.2	Sympk	5
spliceosomal protein SAP155	9885342		Sf3b1	5
protein phosphatase 1, regulatory subunit 10	12621126	IPI00194924.1	Ppp1r10	6	*
PREDICTED: similar to Splicing factor 3b, subunit 3, 130kDa	62665282	IPI00363568.2	Sf3b3_predicted	6
protein phosphatase 1, regulatory subunit 10	12621126	IPI00194924.1	Ppp1r10	7	*
epidermal Langerhans cell protein LCP1	52138631	IPI00778559.1	RGD708449	7	*
TOX high mobility group box family member 2 (Granulosa cell HMG box protein 1) (GCX-1)	67460596		Gcx1	7
PREDICTED: similar to thymus high mobility group box protein TOX	62648605	IPI00358678.2	Tox_predicted	7
karyopherin (importin) beta 1	8393610		Kpnb1	7
NonO/p54nrb homolog	70778983	IPI00627068.1	Sfpq	7
RuvB-like 2	70794778	IPI00364340.2	Ruvbl2	7
PREDICTED: similar to Ki-67	62641542	IPI00366604.2	Mki67_predicted	7
THO complex 1	114145453	IPI00421329.1	Thoc1	7
PREDICTED: similar to Protein KIAA1949 homolog	109509684		RGD1309543_predicted	7	*
PREDICTED: similar to mDomino	62659071	IPI00371198.2	Ep400	7
topoisomerase (DNA) I	12018294	IPI00204133.1	Top1	7
PREDICTED: similar to mKIAA1279 protein	62665980	IPI00372862.2	Ddx21b	7
PREDICTED: similar to mKIAA2010 protein	62651153	IPI00368094.2	RGD1309059_predicted	7
PREDICTED: similar to Apoptosis stimulating of p53 protein 2 (Tumor suppressor p53-binding protein 2) (p53-binding protein 2) (53BP2) (Bcl2-binding protein) (Bbp)	62659880	IPI00559685.1	RGD1560573_predicted	7
PREDICTED: similar to Filamin B (FLN-B) (Beta-filamin) (Actin-binding like protein) (ABP-280-like protein)	62661160	IPI00373752.2	Flnb_predicted	7
protein phosphatase 1, regulatory subunit 10	12621126	IPI00194924.1	Ppp1r10	8	*
epidermal Langerhans cell protein LCP1	52138631	IPI00778559.1	RGD708449	8	*
karyopherin (importin) beta 1	8393610		Kpnb1	8
SP120	624918	IPI00210090.3	Hnrpu	8
PREDICTED: similar to Ki-67	62641542	IPI00366604.2	Mki67_predicted	8
karyopherin alpha 6	59800339		Kpna6	8
hypothetical protein LOC300189	51948458	IPI00470321.1	MGC94954	8
nuclear cap binding protein subunit 1, 80kDa	62339326	IPI00364994.1	Ncbp1	8
PREDICTED: similar to Sympk protein	62639092	IPI00364043.2	Sympk	8
PREDICTED: similar to Protein KIAA1949 homolog	109509684		RGD1309543_predicted	8	*
PREDICTED: similar to FtsJ homolog 2	62658521	IPI00192687.3	Ftsj2_predicted	8
PRP3 pre-mRNA processing factor 3 homolog		IPI00393501.1	Prpf3_predicted	8
X-ray repair complementing defective repair in Chinese hamster cells 1	16758176		Xrcc1	8
Ewing sarcoma breakpoint region 1	68534160	IPI00766592.1	Ewsr1	8
Fms interacting protein	58865878	IPI00471574.1	Fmip	8
cleavage and polyadenylation specificity factor 3	71795627	IPI00365532.3	Cpsf3	8
PREDICTED: similar to Rap1-interacting factor 1	62645109	IPI00372755.2	RGD1562474_predicted	10	*
ddx5	56090441	IPI00464718.1	Ddx5	10
Nol5a protein	55824708		Nol5a	10
PREDICTED: similar to Ki-67	62641542	IPI00366604.2	Mki67_predicted	10
PREDICTED: similar to DEAD box polypeptide 17 isoform 1	62652734		Ddx17	10
Splicing factor 1	51858916	IPI00471888.1	Sf1	10
nuclear RNA export factor 1	25742576	IPI00214378.1	Nxf1	10
rCG46767, isoform CRA_c	149064296		LOC497722	10
DEAD (Asp-Glu-Ala-Asp) box polypeptide 18	55741498	IPI00367078.1	Ddx18	10
PREDICTED: similar to THO complex 2	62666405	IPI00357963.2	Thoc2_predicted	10
PREDICTED: similar to nuclear pore complex-associated intranuclear coiled-coil protein TPR	62659461	IPI00372162.2	Tpr	10
THO complex 1	114145453	IPI00421329.1	Thoc1	10
PREDICTED: similar to heat shock protein 8	62642467	IPI00371687.2	RGD1561154_predicted	10
THO complex subunit 1 (Tho1) (Nuclear matrix protein p84) (Liver regeneration-related protein LRRG175)	48474722	IPI00382382.1	Da2-19	10
zinc finger CCCH-type containing 14 isoform 1	76880453	IPI00382132.1	Npuk68	10
epidermal Langerhans cell protein LCP1	52138631	IPI00778559.1	RGD708449	11	*
PREDICTED: similar to Rap1-interacting factor 1	62645109	IPI00372755.2	RGD1562474_predicted	11	*
PREDICTED: similar to trinucleotide repeat containing 9	62664928	IPI00371454.2	Tnrc9_predicted	11
ddx5	56090441	IPI00464718.1	Ddx5	11
PREDICTED: similar to RNA helicase	62666532	IPI00362534.2	Ddx3x	11
PREDICTED: similar to probable ATP-dependent RNA helicase - mouse	62659916	IPI00196210.2	RGD1309586_predicted	11
Nol5a protein	55824708		Nol5a	11
PREDICTED: similar to Ki-67	62641542	IPI00366604.2	Mki67_predicted	11
Nol5 protein	56388578		Nol5	11
ubiquitin specific protease 39 (predicted), isoform CRA_b	149036403		Usp39_predicted	11
PREDICTED: similar to Sympk protein	62639092	IPI00364043.2	Sympk	11
APOBEC1 complementation factor (APOBEC1-stimulating protein)	81916405	IPI00382071.1	Acf	11
PREDICTED: similar to Nuclear protein SkiP (Ski-interacting protein) (SNW1 protein) (Nuclear receptor coactivator NCoA-62)	62651103	IPI00476223.2	RGD1561926_predicted	11
PREDICTED: similar to TAF15 RNA polymerase II, TATA box binding protein (TBP)-associated factor	62656683	IPI00364132.2	Taf15_predicted	11
paraspeckle protein 1	71043686	IPI00203753.1	Pspc1	11
TAF6-like RNA polymerase II, p300/CBP-associated factor (PCAF)-associated factor	157820939	IPI00360382.2	Taf6l_predicted	11
cleavage and polyadenylation specificity factor 3	71795627	IPI00365532.3	Cpsf3	11
PREDICTED: similar to Lmnb2 protein	62651716	IPI00366190.2	RGD1563803_predicted	11
protein phosphatase 1, regulatory (inhibitor) subunit 8	157816973	IPI00191257.1	Ppp1r8_predicted	12	*
PREDICTED: similar to transformation/transcription domain-associated protein	62658439	IPI00370981.2	Trrap_predicted	12
heat shock protein 70	450934		Hspa1a	12
PREDICTED: similar to YLP motif containing protein 1 (Nuclear protein ZAP3) (ZAP113)	62651439	IPI00367992.2	RGD1564946_predicted	12
protein phosphatase 2 (formerly 2A), regulatory subunit A (PR 65), beta isoform	70794752		Ppp2r1b	12
splicing factor 3a, subunit 3	22095003	IPI00137848.1	Sf3a3	12
dyskeratosis congenita 1, dyskerin	19173790	IPI00191460.5	Dkc1	12
PREDICTED: similar to Nono protein	62667058	IPI00561347.1	RGD1561770_predicted	12
cytokine-like nuclear factor n-pac	56119164	IPI00372319.1	RGD1309459	12
PREDICTED: similar to DEAD (Asp-Glu-Ala-Asp) box polypeptide 18	62639447	IPI00567024.1	RGD1566392_predicted	12
RNA-binding protein SiahBP	5524727		Siahbp1	12
protein phosphatase 4, regulatory subunit 2	166157456		Ppp4r2_predicted	12
topoisomerase (DNA) I	12018294	IPI00204133.1	Top1	12
DNA topoisomerase 2-alpha (DNA topoisomerase II, alpha isozyme)	1174742	IPI00193944.1	Top2a	12
PREDICTED: similar to transformation/transcription domain-associated protein	62658439	IPI00370981.2	Trrap_predicted	13
karyopherin (importin) alpha 2	16758242		Kpna2	13
PREDICTED: similar to protein phosphatase 2A B56 regulatory subunit gamma 3 isoform	62651254	IPI00213510.2	RGD1564600_predicted	13
polypyrimidine tract binding protein 1, isoform CRA_a	149034647	IPI00390239.1	Ptbp1	13
PREDICTED: similar to alpha isoform of regulatory subunit A, protein phosphatase 2 isoform 2	73946922		PPP2R1A	13
polypyrimidine tract binding protein	397524		Ptbp1	13
karyopherin alpha 4	6680598	IPI00129792.1	Kpna4	13
Nuclear pore associated protein	67678105		Npap60	13
karyopherin (importin) alpha 3	6680596	IPI00230429.4	Kpna3	13
protein phosphatase 2 (formerly 2A), regulatory subunit A (PR 65), beta isoform	70794752		Ppp2r1b	13
PREDICTED: similar to nuclear pore complex-associated intranuclear coiled-coil protein TPR	62659461	IPI00372162.2	Tpr	13
karyopherin alpha 6	59800339		Kpna6	13
splicing factor 3a, subunit 3	22095003	IPI00137848.1	Sf3a3	13
dyskeratosis congenita 1, dyskerin	19173790	IPI00191460.5	Dkc1	13
alpha isoform of regulatory subunit B55, protein phosphatase 2	16758910	IPI00326486.3	Ppp2r2a	14
epsilon isoform of regulatory subunit B56, protein phosphatase 2A	33859660	IPI00224697.1	Ppp2r5e	14
protein phosphatase 2, regulatory subunit B, delta isoform	148747146		Ppp2r2d	14
RuvB-like 2	70794778	IPI00364340.2	Ruvbl2	14
PREDICTED: similar to Ki-67	62641542	IPI00366604.2	Mki67_predicted	14
PREDICTED: similar to retinoblastoma binding protein 4	62649716	IPI00767779.1	Rbbp4_predicted	14
RuvB-like protein 1	22208848	IPI00212268.1	Ruvbl1	14
PREDICTED: similar to retinoblastoma binding protein 4	62643566	IPI00368073.4	RGD1563620_predicted	14
retinoblastoma binding protein 7	4506439	IPI00395865.4	RBBP7	14
protein phosphatase 2, regulatory subunit B (B56), alpha isoform	157823930	IPI00211110.1	Ppp2r5a_predicted	14
PREDICTED: similar to DEAD (Asp-Glu-Ala-Asp) box polypeptide 18	62639447	IPI00567024.1	RGD1566392_predicted	14
smu-1 suppressor of mec-8 and unc-52 homolog	17105376	IPI00197468.1	Smu1	14
UDP-glucuronosyltransferase 2 family, member 5	55925581	IPI00195423.1	Ugt2b5	14
PREDICTED: similar to protein phosphatase 2, regulatory subunit B (B56), alpha isoform	62648217	IPI00476898.2	RGD1565849_predicted	14
PREDICTED: similar to HECT type E3 ubiquitin ligase	62663648	IPI00366593.2	RGD1561038_predicted	14
UDP glycosyltransferase 2 family, polypeptide B	59809138	IPI00554206.3	Ugt2b	14
protein phosphatase 1, regulatory subunit 10	12621126	IPI00194924.1	Ppp1r10	15	*
protein phosphatase 1, regulatory (inhibitor) subunit 8	157816973	IPI00191257.1	Ppp1r8_predicted	15	*
TAR DNA binding protein	58865526	IPI00565837.1	Tardbp	15
protein phosphatase 1, regulatory (inhibitor) subunit 8	157816973	IPI00191257.1	Ppp1r8_predicted	16	*
protein phosphatase 1, catalytic subunit	220873		Ppp1cc	16	PP1
protein phosphatase 1 delta	227436			16	PP1
nucleoporin 35	51948428	IPI00372778.1	Nup35	16	PP1
hypothetical protein LOC290912	68163364	IPI00362888.3	RGD1310061	16
hypothetical protein LOC683313	155369696	IPI00393340.2	LOC683313	17
protein phosphatase 1, catalytic subunit, alpha isoform 1	4506003	IPI00550451.1	PPP1CA	17	PP1
protein phosphatase 1, catalytic subunit	220873		Ppp1cc	17	PP1
protein phosphatase 1 delta	227436			17
PREDICTED: similar to Chain A, Complex Between Protein SerTHR PHOSPHATASE-1 (Delta) And The Myosin Phosphatase Targeting Subunit 1 (Mypt1)	62650331	IPI00363331.2	LOC316717	17
PREDICTED: similar to Nono protein	62667058	IPI00561347.1	RGD1561770_predicted	17
DNA topoisomerase 2-alpha (DNA topoisomerase II, alpha isozyme)	1174742	IPI00193944.1	Top2a	17
protein phosphatase 1, regulatory (inhibitor) subunit 8	157816973	IPI00191257.1	Ppp1r8_predicted	18	*
nicotinamide mononucleotide adenylyl transferase 1	60203049		Nmnat1	18
PREDICTED: similar to mDomino	62659071	IPI00371198.2	Ep400	18
protein phosphatase 2a, catalytic subunit, alpha isoform	8394018	IPI00200391.1	Ppp2ca	18	PP1
protein phosphatase 2, catalytic subunit, beta isoform	57222565	IPI00429689.3	PPP2CB	18	PP1
protein phosphatase 4, catalytic subunit	62719327	IPI00203124.4	Ppp4c	18	PP1
PREDICTED: similar to Rap1-interacting factor 1	62645109	IPI00372755.2	RGD1562474_predicted	19	*
PREDICTED: similar to mDomino	62659071	IPI00371198.2	Ep400	19
