# Supplementary material for: Displacement affinity chromatography of protein phosphatase one (PP1) complexes
Source: BMC Biochem. 2008 Nov 10;9:28. doi: 10.1186/1471-2091-9-28 (PMC2587467; doi:10.1186/1471-2091-9-28)
Supplement: Additional file 4 — Supplementary Table 2. Identification of proteins eluted from microcystin-Sepharose using an 'RVRW' peptide (Homo Sapiens). Proteins were run on SDS-PAGE and stained with Collodial blue. Individual bands were excised, digested with trypsin and proteins identified by Mass Spectrometry. These proteins are shown by gel band excised with gene accession numbers, gene name, number of peptide identified by mass spectrometry and whether they were previously identified has a PP1 targeting subunit (Known PP1 TS). [file 1471-2091-9-28-S4.xls]

## Sheet: GMoldhuman-1.csv
Additional Table S2 RVRW eluted proteins human (HeLa)
DESCRIPTION	ACCESSION (IPI)	ACCESSION (GI)	GENE NAME
protein kinase, DNA-activated, catalytic polypeptide isoform 1	IPI00296337	13654237	PRKDC	GEL BAND	NUM PEPTIDES	KNOWN PP1 Targeting Subunit
antigen identified by monoclonal antibody Ki-67	IPI00413173	55958672	MKI67	1	14
antigen identified by monoclonal antibody Ki-67	IPI00413173	55958672	MKI67	1	16
filamin A, alpha isoform 1	IPI00302592	116063573	FLNA	2	21
RAP1 interacting factor 1	IPI00293845	56676335	RIF1	3	3
YLP motif containing 1	IPI00165434	146134388	YLPM1	3	23	*
Isoform 2 of DNA topoisomerase 2-alpha	IPI00414101		TOP2A	4	16	*
Nuclear pore complex protein Nup153 (Nucleoporin Nup153) (153 kDa nucleoporin)	IPI00292059	1709214	NUP153	5	2
protein phosphatase 1, regulatory (inhibitor) subunit 9A	IPI00008144	93204861	PPP1R9A	5	2
uveal autoantigen with coiled-coil domains and ankyrin repeats isoform 1	IPI00173359	59850762	UACA	5	2	*
Isoform 3 of YLP motif-containing protein 1	IPI00514265		YLPM1	5	3
lemur tyrosine kinase 2	IPI00217391	38016937	LMTK2	5	6	*
RAP1 interacting factor 1	IPI00293845	56676335	RIF1	5	9
Histone deacetylase 6 (HD6)	IPI00005711	10720024	HDAC6	5	13	*
Apoptosis-stimulating of p53 protein 1 (Protein phosphatase 1 regulatory subunit 13B)	IPI00306903	34098677	PPP1R13B	6	3
tumor protein p53 binding protein, 2 isoform 1	IPI00186808	112799849	TP53BP2	6	3
protein phosphatase 1, regulatory subunit 12C	IPI00014340	14149716	PPP1R12C	6	9	*
Protein	IPI00640774		PPP1R12B	7	2	*
tumor protein p53 binding protein, 2 isoform 1	IPI00186808	112799849	TP53BP2	7	2	*
Cell division cycle-associated protein 2 (Recruits PP1 onto mitotic chromatin at anaphase protein) (Repo-Man)	IPI00465387	74748327	CDCA2	7	3	*
protein phosphatase 1, regulatory (inhibitor) subunit 12A	IPI00183002	4505317	PPP1R12A	7	8	*
protein phosphatase 1, regulatory subunit 12C	IPI00014340	14149716	PPP1R12C	7	26	*
protein phosphatase 1, regulatory subunit 10	IPI00298731	25777671	PPP1R10	8	2	*
protein phosphatase 1, regulatory (inhibitor) subunit 12A	IPI00183002	4505317	PPP1R12A	8	4	*
protein phosphatase 1, regulatory (inhibitor) subunit 12A	IPI00183002	4505317	PPP1R12A	8	27	*
protein phosphatase 1, regulatory subunit 9B	IPI00045550	140972063	PPP1R9B	9	9	*
protein phosphatase 1, regulatory subunit 10	IPI00298731	25777671	PPP1R10	9	11	*
protein phosphatase 1, regulatory (inhibitor) subunit 12A	IPI00183002	4505317	PPP1R12A	9	18	*
phostensin	IPI00152853	145386517	KIAA1949	10	2	*
protein phosphatase 1, regulatory (inhibitor) subunit 13 like	IPI00439948	63003907	PPP1R13L	10	2	*
chromosome 9 open reading frame 75	IPI00168383	55666454	C9orf75	10	2	*
protein phosphatase 1, regulatory subunit 10	IPI00298731	25777671	PPP1R10	10	3
splicing factor proline/glutamine rich (polypyrimidine tract binding protein associated)	IPI00010740	4826998	SFPQ	10	3	*
SMEK homolog 1	IPI00217013	74736507	SMEK1	10	3
karyopherin beta 1	IPI00001639	19923142	KPNB1	10	4
Isoform 1 of UPF0529 protein KIAA1986	IPI00290511		LOC284352	10	7
protein phosphatase 1, regulatory subunit 12C	IPI00014340	14149716	PPP1R12C	10	8
Isoform 3 of Protein phosphatase 1 regulatory subunit 12C	IPI00879187		PPP1R12C	10	18	*
epidermal Langerhans cell protein LCP1	IPI00006586	7662274	TOX4	10	18	*
phostensin	IPI00152853	145386517	KIAA1949	11	3	*
PREDICTED: similar to trinucleotide repeat containing 9 isoform 2	IPI00736130	113426108	TOX3	11	9	*
phostensin	IPI00152853	145386517	KIAA1949	12	2
epidermal Langerhans cell protein LCP1	IPI00006586	7662274	TOX4	12	4	*
hydroxysteroid (17-beta) dehydrogenase 4	IPI00019912	4504505	HSD17B4	12	6	*
RAVER1	IPI00217661	123173757	RAVER1	13	2
epidermal Langerhans cell protein LCP1	IPI00006586	7662274	TOX4	13	2
calnexin precursor	IPI00020984	66933005	CANX	13	3	*
protein phosphatase 1, regulatory (inhibitor) subunit 12A	IPI00183002	4505317	PPP1R12A	13	3
protein phosphatase 1, regulatory subunit 10	IPI00298731	25777671	PPP1R10	13	4	*
DEAD (Asp-Glu-Ala-Asp) box polypeptide 18	IPI00301323	38327634	DDX18	13	5	*
epidermal Langerhans cell protein LCP1	IPI00006586	7662274	TOX4	13	9
DEAD box polypeptide 17 isoform 1	IPI00023785	38201710	DDX17	14	2	*
protein phosphatase 1 regulatory inhibitor subunit 8 isoform alpha	IPI00030383	13699256	PPP1R8	14	3
epidermal Langerhans cell protein LCP1	IPI00006586	7662274	TOX4	15	2	*
DEAD (Asp-Glu-Ala-Asp) box polypeptide 5	IPI00017617	4758138	DDX5	15	3	*
protein phosphatase 1, regulatory (inhibitor) subunit 12A	IPI00183002	4505317	PPP1R12A	15	3
protein phosphatase 1, regulatory subunit 10	IPI00298731	25777671	PPP1R10	15	4	*
histone deacetylase 1	IPI00013774	13128860	HDAC1	15	7	*
55 kDa protein	IPI00022904		PPP4R2	16	2
phostensin	IPI00152853	145386517	KIAA1949	16	2
karyopherin alpha 4	IPI00012578	4504901	KPNA4	16	3	*
alpha isoform of regulatory subunit B55, protein phosphatase 2	IPI00332511	4506019	PPP2R2A	16	3
non-POU domain containing, octamer-binding	IPI00304596	34932414	NONO	16	3
nucleoporin 50kDa isoform b	IPI00026940	24497451	NUP50	16	3
protein phosphatase 1, regulatory subunit 10	IPI00298731	25777671	PPP1R10	16	4
karyopherin alpha 2	IPI00002214	4504897	LOC728860	16	4	*
protein phosphatase 1, regulatory (inhibitor) subunit 12A	IPI00183002	4505317	PPP1R12A	16	6
beta isoform of regulatory subunit A, protein phosphatase 2 isoform a	IPI00294178	32455246	PPP2R1B	16	6	*
alpha isoform of regulatory subunit A, protein phosphatase 2	IPI00554737	21361399	PPP2R1A	16	8
epsilon isoform of regulatory subunit B56, protein phosphatase 2A	IPI00002853	5453956	PPP2R5E	16	17
beta isoform of regulatory subunit B55, protein phosphatase 2 isoform a	IPI00020850	32307115	PPP2R2B	17	2
tubulin, alpha 8	IPI00646909	9507215	TUBA8	17	2
RuvB-like 1	IPI00021187	4506753	RUVBL1	17	3
RuvB-like 2	IPI00009104	5730023	RUVBL2	17	3
tubulin, beta	IPI00011654	29788785	TUBB	17	4
Ras association domain-containing protein 8 (Carcinoma-associated protein HOJ-1)	IPI00169294	68068057	RASSF8	17	4
tubulin, alpha, ubiquitous	IPI00387144	57013276	TUBA1B	17	6
alpha isoform of regulatory subunit B55, protein phosphatase 2	IPI00332511	4506019	PPP2R2A	17	7
protein phosphatase 5, catalytic subunit	IPI00019812	5453958	PPP5C	17	11
Isoform 2 of Protein disulfide-isomerase A6 precursor	IPI00299571		PDIA6	18	3
protein phosphatase 1 regulatory inhibitor subunit 8 isoform alpha	IPI00030383	13699256	PPP1R8	18	4
WD repeat domain 82	IPI00152695	147904340	WDR82	19	14	*
beta actin	IPI00021439	4501885	ACTB	20	2
v-crk sarcoma virus CT10 oncogene homolog (avian)-like	IPI00004839	4885153	CRKL	20	2
heterogeneous nuclear ribonucleoprotein A2/B1 isoform B1	IPI00396378	14043072	HNRNPA2B1	20	2
24 kDa protein	IPI00797556		ANXA2	20	4
protein phosphatase 1, catalytic subunit, beta isoform 1	IPI00218236	46249376	PPP1CB	20	5
protein phosphatase 1, catalytic subunit, gamma isoform	IPI00005705	4506007	PPP1CC	20	8	PP1
protein phosphatase 1, catalytic subunit, alpha isoform 3	IPI00027423	56790945	PPP1CA	20	8	PP1
protein phosphatase 1 regulatory inhibitor subunit 8 isoform alpha	IPI00030383	13699256	PPP1R8	20	9	PP1
hCG26824	IPI00233495	119600298	WDR82P1	20	13	*
protein phosphatase 1 regulatory inhibitor subunit 8 isoform alpha	IPI00030383	13699256	PPP1R8	21	4
Similar to WD repeat protein 82	IPI00867719		PDGFA	21	4	*
WD repeat domain 82	IPI00152695	147904340	WDR82	21	7
WD repeat domain 82	IPI00152695	147904340	WDR82	21	11
protein phosphatase 1 regulatory inhibitor subunit 8 isoform alpha	IPI00030383	13699256	PPP1R8	22	3
				22	3	*
